# Supplementary material for: Nitric oxide radicals are emitted by wasp eggs to kill mold fungi
Source: eLife. 2019 Jun 11;8:e43718. doi: 10.7554/eLife.43718 (PMC6559793; doi:10.7554/eLife.43718)
Supplement: Figure 2—source data 1. [file elife-43718-fig2-data1.xlsx]

## Sheet: Fig. 2A
time	censored	group
11	0	1	time: days of fungus growth, end of experiment on day 11
11	0	1	censored: 0 = no fungus observed (censored), 1 = fungus observed
6	0	1	group: 0 = bee without egg in an artifical brood cell, 1 = bee carrying an egg in an artificial brood cell
11	0	1
9	0	1	Data for Fig 2B: see next sheet
11	0	1
11	0	1
11	0	1
7	0	1
11	0	1
3	0	1
11	0	1
11	0	1
4	0	1
4	0	1
4	0	1
10	0	1
11	0	1
11	0	1
4	0	1
11	0	1
7	0	1
2	1	0
6	0	0
11	0	0
5	0	0
9	0	0
6	0	0
4	0	0
4	0	0
5	0	0
11	0	0
3	1	0
3	1	0
2	1	0
1	1	0
4	0	0
3	1	0
1	1	0
4	0	0
11	0	0
1	1	0
6	0	0
5	0	0

## Sheet: Fig. 2B
time	censored	group
3	1	1	time: days of fungus growth, end of experiment on day 11
11	0	1	censored: 0 = no fungus observed (censored), 1 = fungus observed
4	1	1	group: 0 = bee without egg alone in an artifical brood cell, 1 = bee together with a bee carrying an egg in an artificial brood cell
11	0	1
7	1	1
4	1	1
2	1	1
11	0	1
2.5	1	0
5	1	0
2	1	0
11	0	0
2	1	0
1	1	0
2	1	0
3	1	0
3	1	1
11	0	1
4	1	1
11	0	1
7	1	1
4	1	1
2	1	1
11	0	1
2.5	1	0
5	1	0
2	1	0
11	0	0
2	1	0
1	1	0
2	1	0
3	1	0
