# Supplementary material for: Nitric oxide radicals are emitted by wasp eggs to kill mold fungi
Source: eLife. 2019 Jun 11;8:e43718. doi: 10.7554/eLife.43718 (PMC6559793; doi:10.7554/eLife.43718)
Supplement: Figure 6—source data 1. [file elife-43718-fig6-data1.xlsx]

## Sheet: peak aligned
date	2008-08-01	2008-08-01	2008-08-01	2008-08-01	2008-08-01	2008-08-01	2008-08-01	2008-08-05	2008-08-05	2008-08-05	2008-08-05	2008-08-05	2008-08-05	2008-08-05	08.08.2008	08.08.2008	08.08.2008	08.08.2008	08.08.2008	11.08.2008	11.08.2008	11.08.2008	11.08.2008	11.08.2008	19.08.2008	19.08.2008	20.08.2008	20.08.2008	20.08.2008	20.08.2008	20.08.2008
Egg identifier	H27	I17	J22	T41	J24	H28	D4	A4	C7	D11	E40	I21	L4	T3	D19	I25	J31	L10	T59	T7	T63	T64	U11	W10	D27	O3	I7	J4	M2	O5	P5
time after oviposition
1				0.003	0.007	0.004	0.003
2				0.004	0.005	0.003	0.003
3				0.004	0.005	0	0.002
4				0.006	0.003	0.008	0.002
5				0	0.003	0.018	0.005
6				0.003	0.006	0.001	0.003		0.007					0.018									0.004
7			0.01	0.01	0.004	0.006	0.004		0.003			0.008		0.011								0.003	0.008
8			0.006	0.004	0.004	0.004	0.003		0.004	0.007		0.002		0.011								0.005	0.004
9			0.002	0.005	0.002	0.008	0.005	0.006	0.006	0.003		0.007		0.002								0.004	0.003	0.005		0.006			0.006
10		0.003	0.005	0.008	0.003	0.003	0.004	0.007	0.005	0.005		0.001		0.004								0.002	0.001	0.003		0.004			0.004
11		0.004	0	0.006	0	0.005	0.005	0.004	0.003	0.004		0.006	0.008	0.003		0						0.002	0.002	0.005		0.006	0	0.008	0		0.006
12		0.005	0.01	0.002	0.004	0.001	0.008	0.002	0.004	0.002		0.003	0.004	0.006	0.006	0.001				0.004		0.003	0.002	0.003		0.006	0.002	0.001	0.001	0.008	0.001
13		0.009	0.011	0.002	0.006	0.002	0.003	0	0.006	0.003		0.004	0.006	0.005	0.063	0.004				0.004		0.006	0.004	0.003		0.004	0.002	0.004	0.004	0.003	0.002
14	0.079	0.005	0.006	0.008	0.61	0.275	0.007	0.007	0.007	0.006		0.015	0.478	0.003	0.132	0.005				0.137		0.002	0.124	0.055	0.014	0.015	0.006	0.003	0.003	0.088	0.002
15	1.456	0.827	0.091	0.388	0.886	0.675	0.665	0.013	0.116	0.018	0.795	0.748	1.067	0.467	0.36	1.107		0.101		0.975	1.1013	0.907	0.441	0.3	0.459	0.096	0.67	0.323	0.69	0.606	0.194
16	0.108	0.375	0.003	0.233	0.2	0.199	0.08	0.004		0.014	0.398	0.135	0.197		0.38	0.068	0.13	1.223	0.113	0.182	0.153	0.332	0.086	0.197	0.074		0.352	0.02		0.196	0.09
17	0.011	0.036	0.002	0.058	0.061	0.045	0.011	0.012		0.004	0.112				0.235	0.025	0.012	0.136	0.006	0.034	0.028	0.055		0.14	0.013		0.103	0.005		0.018	0.009
18	0.011	0.014		0.017	0.007			0.007			0.038				0.165		0.02	0.03	0.004	0.016	0.02			0.056	0.004					0.006
19		0.007		0.011							0.028						0.018	0.015	0.006	0.017	0.022			0.024	0.018
20											0.02						0.011	0.012	0.007	0.012	0.026				0.004
21																	0.003	0.02	0.007	0.02	0.025
22																	0.005		0.01	0.018	0.018
23																					0.005
24																					0.006
25																					0.002
