# Supplementary material for: Nitric oxide radicals are emitted by wasp eggs to kill mold fungi
Source: eLife. 2019 Jun 11;8:e43718. doi: 10.7554/eLife.43718 (PMC6559793; doi:10.7554/eLife.43718)
Supplement: Figure 6—figure supplement 1—source data 1. [file elife-43718-fig6-figsupp1-data1.xlsx]

## Sheet: Fig S2 Source date - start of N
temperature / °C	onset of NO emission/ h
24	23
24	24
24	24
25.5	19
25.5	20
25.5	19
25.5	20
25.5	19.5
25.5	21
25.5	20
25.5	19.5
25.5	19
28.5	14
28.5	14.5
28.5	14
28.5	14
28.5	15
28.5	14
28.5	14
22.5	27
22.5	27
20	37
20	35
20	39
20	41
30	13.5
30	14
30	13.5
30	14.5
27	17
27	16.5
27	17
22.5	26
