# Supplementary material for: Nitric oxide radicals are emitted by wasp eggs to kill mold fungi
Source: eLife. 2019 Jun 11;8:e43718. doi: 10.7554/eLife.43718 (PMC6559793; doi:10.7554/eLife.43718)
Supplement: Figure 7—source data 1. [file elife-43718-fig7-data1.xlsx]

## Sheet: Tabelle1
# Artificial Brood cell	First signs of fungi [h]	1= Control, 2 = NO
KO1	40	1
KO2	40	1
KO3	40	1
KO4	40	1
KO4	46	1
KO5	21	1
KO6	16	1
KO7	40	1
KO8	40	1
KO9	21	1
KO10	40	1
KO11	21	1
KO12	40	1
KO13	40	1
KO14	40	1
KO15	40	1
KO16	40	1
KO17	40	1
KO18	40	1
KO19	21	1
KO20	21	1
NO1	40	2
NO2	64	2
NO3	censused	2
NO4	70	2
NO5	40	2
NO6	40	2
NO7	40	2
NO8	46	2
NO9	40	2
NO10	censused	2
NO11	40	2
NO12	46	2
NO13	46	2
NO14	40	2
NO15	40	2
NO16	70	2
NO17	40	2
NO18	70	2
NO19	40	2
