# Supplementary material for: Nitric oxide radicals are emitted by wasp eggs to kill mold fungi
Source: eLife. 2019 Jun 11;8:e43718. doi: 10.7554/eLife.43718 (PMC6559793; doi:10.7554/eLife.43718)
Supplement: Figure 8—source data 1. [file elife-43718-fig8-data1.xlsx]

## Sheet: PilzDatensatz 4korr u einige SF
# bee	Treatment	first sign of hyphae [d]	Conidia [d]
1	2	1	2
2	2	2	3	Treatment
3	3	1	3	1 = embalming, egg
4	4	2	3	2 = embalming, no egg
5	2	1	censused	3 = no embalming, no egg
6	2	1	4	4 = no embalming, egg
8	2	1	4
9	2	1	4
10	3	1	2
11	4	2	3
12	2	2	4
13	3	2	2
14	2	4	5
15	4	censused	censused
16	3	1	2
18	2	3	4
19	2	6	10
20	1	censused	censused
21	2	5	censused
22	2	1	1
23	3	1	2
24	4	2	10
25	1	censused	censused
26	2	1	2
27	2	2	4
28	2	3	5
29	3	1	3
30	4	2	2
31	1	censused	censused
32	4	8	censused
33	2	2	3
34	3	2	2
35	2	4	5
36	1	censused	censused
37	4	3	3
38	2	1	3
39	2	3	6
40	3	1	2
41	1	censused	censused
42	2	3	6
43	2	2	3
44	4	censused	censused
45	3	3	3
46	1	censused	censused
47	3	1	2
48	2	1	2
49	2	3	3
50	2	4	5
51	4	3	7
52	2	3	3
53	1	4	5
54	3	1	2
55	2	1	3
56	2	3	3
59	3	1	2
61	2	5	8
62	1	censused	censused
63	2	4	8
64	4	censused	censused
65	3	1	2
66	2	2	2
67	2	3	5
68	2	2	4
69	1	censused	censused
70	2	4	4
71	2	1	4
72	1	8	11
73	4	3	3
74	2	2	11
75	3	1	3
76	2	2	4
77	3	1	2
78	2	1	3
79	1	4	4
80	4	3	3
81	2	2	2
82	1	censused	censused
83	2	2	3
84	2	1	4
85	3	2	3
86	4	censused	censused
87	2	4	censused
88	4	censused	censused
89	1	censused	censused
90	2	1	1
91	3	1	2
92	2	1	1
93	2	3	7
94	4	2	3
95	3	2	2
96	2	2	8
97	2	3	5
98	1	censused	censused
99	2	2	censused
100	2	2	6
101	1	censused	censused
102	2	1	1
103	4	3	4
104	3	1	2
105	2	1	1
106	2	2	4
107	4	1	3
108	3	1	2
109	1	3	4
110	2	1	4
111	2	1	2
112	4	2	4
113	1	censused	censused
114	2	1	4
115	2	1	1
116	2	1	2
117	3	1	2
118	2	1	2
119	1	censused	censused
120	2	2	2
121	4	censused	censused
122	3	1	3
123	2	1	censused
124	1	censused	censused
125	2	6	6
126	2	2	3
127	2	4	4
128	4	censused	censused
129	3	2	2
130	2	1	1
131	2	5	6
132	3	1	2
134	1	4	4
135	2	5	5
136	1	9	censused
137	4	3	censused
138	2	4	5
139	2	2	3
140	3	1	1
141	2	4	4
