# Supplementary material for: Nitric oxide radicals are emitted by wasp eggs to kill mold fungi
Source: eLife. 2019 Jun 11;8:e43718. doi: 10.7554/eLife.43718 (PMC6559793; doi:10.7554/eLife.43718)
Supplement: Figure 10—source data 1. [file elife-43718-fig10-data1.xlsx]

## Sheet: Fig S4 Source data - NOS gene e
time	copies NOS/copies beta-actin
	replicate 1	replicate 2
4-5h	0.000698007	0.137805
9-10h	0.0281608	0.095334
14-15h	0.149295	0.256527
19-20h	1.52106	1.68953
larve (~48h)	0.184928	0.155197
