# Supplementary material for: Nitric oxide radicals are emitted by wasp eggs to kill mold fungi
Source: eLife. 2019 Jun 11;8:e43718. doi: 10.7554/eLife.43718 (PMC6559793; doi:10.7554/eLife.43718)
Supplement: Figure 11—source data 1. [file elife-43718-fig11-data1.xlsx]

## Sheet: Fig 6 Source date - effect of N
treatment	absorption	egg identifier
L-NAME injected	0.114	H - 8
L-NAME injected	0.104	I - 16
L-NAME injected	0.062	O - 40
L-NAME injected	0.058	P - 23
L-NAME injected	0.162	V - 20
L-NAME injected	0.04	N - 6
L-NAME injected	0.125	G2 - 31
L-NAME injected	0.669	G1 - 39
D-NAME injected	0.031	N - 11
D-NAME injected	0.443	G2 - 34
D-NAME injected	1.016	S - 5
D-NAME injected	2.424	V - 22
D-NAME injected	2.176	W - 35
D-NAME injected	3.01	I - 18
D-NAME injected	1.457	H - 11
D-NAME injected	2.163	G1 - 42
D-NAME injected	1.527	B - 1
L-NAME injected	0.607	A - 32
L-NAME injected	1.181	V - 23
L-NAME injected	1.431	N - 9
L-NAME injected	0.4	G - 35
L-NAME injected	2.411	Q1- 43
L-NAME injected	0.346	J - 20
no injection	2.115	I - 14
no injection	1.274	B - 2
no injection	2.182	K - 22
no injection	1.707	L - 12
no injection	1.255	O2 - 4
no injection	2.016	Q1 - 15
no injection	2.326	U - 15
no injection	2.412	V - 11
no injection	2.031	W - 21
no injection	2.207	A2 - 12
no injection	1.551	E - 13
no injection	2.392	F - 23
no injection	2.356	K - 23
no injection	2.072	Q1 - 16
